# Supplementary material for: Mutation screening of the UBE3A gene in Chinese Han population with autism
Source: BMC Psychiatry. 2020 Dec 11;20:589. doi: 10.1186/s12888-020-03000-5 (PMC7733270; doi:10.1186/s12888-020-03000-5)
Supplement: Supplementary file 1 — Additional file 1: Table S1. The allele and genotype distributions of rs71127053 and rs150331504 in ASD patients and healthy controls. [file 12888_2020_3000_MOESM1_ESM.xls]

## Sheet: Sheet1
Table S1 The allele and genotype distributions of rs71127053 and rs150331504 in ASD patients and healthy controls.
	N	Allele N(%)		OR	95%CI	c2	P	Genotype N(%)			c2	P	P of HWE
rs71127053		AACTC-	AACTC+					11	12	22
case	391	40(0.051)	742(0.949)	1.096	0.691-1.739	0.152	0.697	355（0.908）	32（0.082）	4（0.010）	4.014	0.134	0.858
control	384	36(0.047)	732(0.953)					349（0.909）	34（0.089）	1（0.003）
rs150331504		T	C					TT	CT	CC
case	384	758(0.987)	10(0.013)	2.013	0.68-5.918	1.683	0.194	374(0.974)	10(0.026)	0	1.699	0.192	0.898
control	384	763(0.993)	5(0.007)					379(0.987)	5(0.013)	0
11 represents the wild-type homozygote, 12 represents the mutant heterozygote, and 22 represents the mutant homozygote; CI=confidence interval, HWE=Hardy-Weinberg equilibrium, OR: odds ratio.
